# Supplementary material for: A Structure Variation in qPH8.2 Detrimentally Affects Plant Architecture and Yield in Rice
Source: Plants (Basel). 2023 Sep 21;12(18):3336. doi: 10.3390/plants12183336 (PMC10536775; doi:10.3390/plants12183336)
Supplement: Supplementary file 1 [file plants-12-03336-s001.zip]

Archive with 4 entries (4 files):
- Figure S1 An electrophoregram.tif
- Table S1 Single marker analysis in F2 population.pdf
- Table S2 The primers used in this study.pdf
- Table S3.pdf
